# Supplementary material for: Alantolactone Suppresses Proliferation and the Inflammatory Response in Human HaCaT Keratinocytes and Ameliorates Imiquimod-Induced Skin Lesions in a Psoriasis-Like Mouse Model
Source: Life (Basel). 2021 Jun 25;11(7):616. doi: 10.3390/life11070616 (PMC8303865; doi:10.3390/life11070616)
Supplement: Supplementary file 1 [file life-11-00616-s001.zip]

Archive with 3 entries (2 files):
- life-1206593-supplementary/
- life-1206593-supplementary/life-1206593 supplementary.pdf
- life-1206593-supplementary/Suplemetary life-1206593.pdf
